# Supplementary material for: An Integrative Transcriptomic and Methylation Approach for Identifying Differentially Expressed Circular RNAs Associated with DNA Methylation Change
Source: Biomedicines. 2021 Jun 8;9(6):657. doi: 10.3390/biomedicines9060657 (PMC8227141; doi:10.3390/biomedicines9060657)
Supplement: Supplementary file 1 [file biomedicines-09-00657-s001.zip]

Archive with 21 entries (17 files):
- biomedicines-1212508 supp/
- biomedicines-1212508 supp/Supplementary file/
- biomedicines-1212508 supp/Supplementary file/.DS_Store
- biomedicines-1212508 supp/Supplementary file/Figure-S1_SuppInfo.pdf
- biomedicines-1212508 supp/Supplementary file/Figure-S2_SuppInfo.pdf
- biomedicines-1212508 supp/Supplementary file/Figure-S3_SuppInfo.pdf
- biomedicines-1212508 supp/Supplementary file/Figure-S4_SuppInfo.pdf
- biomedicines-1212508 supp/Supplementary file/Figure-S5_SuppInfo.pdf
- biomedicines-1212508 supp/Supplementary file/Supplemental_Table S1.xlsx
- biomedicines-1212508 supp/Supplementary file/Supplemental_Table S2.xlsx
- biomedicines-1212508 supp/__MACOSX/
- biomedicines-1212508 supp/__MACOSX/._Supplementary file
- biomedicines-1212508 supp/__MACOSX/Supplementary file/
- biomedicines-1212508 supp/__MACOSX/Supplementary file/._.DS_Store
- biomedicines-1212508 supp/__MACOSX/Supplementary file/._Figure-S1_SuppInfo.pdf
- biomedicines-1212508 supp/__MACOSX/Supplementary file/._Figure-S2_SuppInfo.pdf
- biomedicines-1212508 supp/__MACOSX/Supplementary file/._Figure-S3_SuppInfo.pdf
- biomedicines-1212508 supp/__MACOSX/Supplementary file/._Figure-S4_SuppInfo.pdf
- biomedicines-1212508 supp/__MACOSX/Supplementary file/._Figure-S5_SuppInfo.pdf
- biomedicines-1212508 supp/__MACOSX/Supplementary file/._Supplemental_Table S1.xlsx
- biomedicines-1212508 supp/__MACOSX/Supplementary file/._Supplemental_Table S2.xlsx
