# Supplementary material for: An Integrative Transcriptomic and Methylation Approach for Identifying Differentially Expressed Circular RNAs Associated with DNA Methylation Change
Source: Biomedicines. 2021 Jun 8;9(6):657. doi: 10.3390/biomedicines9060657 (PMC8227141; doi:10.3390/biomedicines9060657)
Supplement: Supplementary file 1 [file biomedicines-09-00657-s001.zip › biomedicines-1212508 supp/Supplementary file/Supplemental_Table S1.xlsx]

## Sheet: tools
Tool name	Version	Purpose
Tophat2	2.1.1	map the RNA-seq reads to the human reference genome
BWA	0.7.1	map the RNA-seq reads to the human reference genome
cufflinks	2.2.1	assemble mRNAs
CIRI2	2.0.6	identify circRNAs
DESeq2		differential expression analysis
Cutadapt	1.9	remove adapter
miRDeep2		identify miRNAs
limma		identify the differentially methylated sites
miRanda	2010-08-01	predict the circRNA-miRNA interaction
TargetScan	7.1	predict the circRNA-miRNA interaction
Cytoscape	3.7.1	network visualization
WebGestalt	2019	functional enrichment analysis
GEPIA2		perform survival analysis
UALCAN		perform survival analysis
