# Supplementary material for: An Integrative Transcriptomic and Methylation Approach for Identifying Differentially Expressed Circular RNAs Associated with DNA Methylation Change
Source: Biomedicines. 2021 Jun 8;9(6):657. doi: 10.3390/biomedicines9060657 (PMC8227141; doi:10.3390/biomedicines9060657)
Supplement: Supplementary file 1 [file biomedicines-09-00657-s001.zip › biomedicines-1212508 supp/Supplementary file/Supplemental_Table S2.xlsx]

## Sheet: down-regulated circRNAs 
circRNA	chromosome	start	end	circRNA type	genesymbol	probe	spearman correlation	p-value
chr10:134421419|134523960	chr10	134421419	134523960	exon	ENSG00000068383.14,	cg00875476	0.468556	0.00229305
chr10:134421419|134523960	chr10	134421419	134523960	exon	ENSG00000068383.15,	cg16829244	0.365999	0.0201997
chr10:134421419|134523960	chr10	134421419	134523960	exon	ENSG00000068383.16,	cg07672517	0.315023	0.0477104
chr10:134421419|134523960	chr10	134421419	134523960	exon	ENSG00000068383.17,	cg09183138	0.347463	0.0280336
chr10:134421419|134523960	chr10	134421419	134523960	exon	ENSG00000068383.18,	cg15598850	0.43934	0.0045636
chr11:1307232|1317024	chr11	1307232	1317024	exon	ENSG00000078902.11,	cg17152436	-0.489629	0.00134304
chr11:1307232|1317024	chr11	1307232	1317024	exon	ENSG00000078902.12,	cg17676428	-0.338573	0.0325992
chr11:57258697|57259335	chr11	57258697	57259335	exon	ENSG00000149150.4,	cg11376147	0.419891	0.00698939
chr12:116534474|116675510	chr12	116534474	116675510	exon	ENSG00000123066.3,	cg25180759	-0.373586	0.0175711
chr12:116534474|116675510	chr12	116534474	116675510	exon	ENSG00000123066.4,	cg06651530	0.351236	0.0262625
chr12:116534474|116675510	chr12	116534474	116675510	exon	ENSG00000123066.5,	cg09230679	0.334767	0.0347325
chr12:2790820|2791778	chr12	2790820	2791778	intron	ENSG00000151067.16,ENSG00000246627.2,	cg24902435	0.423114	0.00652371
chr14:103470265|103478525	chr14	103470265	103478525	exon	ENSG00000198752.5,	cg13164814	-0.339677	0.0320011
chr14:31380983|31425448	chr14	31380983	31425448	exon	ENSG00000196792.7,	cg18451035	-0.328054	0.0387735
chr16:11114050|11220003	chr16	11114050	11220003	exon	ENSG00000038532.10,	cg00121339	-0.374281	0.0173455
chr16:80718435|80719026	chr16	80718435	80719026	exon	ENSG00000166446.10,	cg16713168	0.504295	0.000906741
chr16:85667520|85667738	chr16	85667520	85667738	exon	ENSG00000131149.13,	cg05245094	-0.367631	0.0196084
chr19:10172485|10179687	chr19	10172485	10179687	exon	ENSG00000167798.12,	cg23043389	0.330888	0.037023
chr19:11289021|11289396	chr19	11289021	11289396	exon	ENSG00000197256.6,	cg25713411	-0.338812	0.0324692
chr19:11289021|11289396	chr19	11289021	11289396	exon	ENSG00000197256.7,	cg17107691	-0.319486	0.0444794
chr19:11289021|11289396	chr19	11289021	11289396	exon	ENSG00000197256.8,	cg22595209	-0.355091	0.0245501
chr22:28290543|28310335	chr22	28290543	28310335	exon	ENSG00000180957.13,	cg27361369	0.368425	0.0193258
chr3:152132730|152150709	chr3	152132730	152150709	exon	ENSG00000152601.13,	cg23207280	-0.366593	0.0199827
chr3:188202380|188242575	chr3	188202380	188242575	exon	ENSG00000145012.8,	cg19975917	0.43086	0.00551232
chr7:99952766|99953427	chr7	99952766	99953427	exon	ENSG00000121716.14,	cg23055674	0.384309	0.0143512

## Sheet: up-regulated circRNAs
circRNA	chromosome	start	end	circRNA type	genesymbol	probe	spearman correlation	p-value
chr10:7318854|7423911	chr10	7318854	7423911	exon	ENSG00000198879.7,	cg10782139	-0.421048	0.00681906
chr10:7318854|7423911	chr10	7318854	7423911	exon	ENSG00000198879.7,	cg10451314	-0.354011	0.0250202
chr10:7318854|7423911	chr10	7318854	7423911	exon	ENSG00000198879.7,	cg21377158	-0.389546	0.0129696
chr10:7318854|7423911	chr10	7318854	7423911	exon	ENSG00000198879.7,	cg19343449	-0.351513	0.026136
chr10:7318854|7423911	chr10	7318854	7423911	exon	ENSG00000198879.7,	cg26922690	-0.371298	0.0183317
chr1:174244971|174363283	chr1	174244971	174363283	exon	ENSG00000152061.17,	cg04261102	-0.627456	1.46974e-05
chr1:220089229|220100447	chr1	220089229	220100447	exon	ENSG00000196660.6,	cg24933645	-0.513616	0.000699903
chr1:220089229|220100447	chr1	220089229	220100447	exon	ENSG00000196660.7,	cg17721710	-0.385639	0.0139891
chr1:220089229|220100447	chr1	220089229	220100447	exon	ENSG00000196660.8,	cg12355180	-0.522248	0.000547025
chr1:220089229|220100447	chr1	220089229	220100447	exon	ENSG00000196660.9,	cg10325600	-0.442752	0.00422401
chr1:227381487|227504947	chr1	227381487	227504947	exon	ENSG00000143776.14,	cg10233133	-0.334455	0.0349122
chr1:227381487|227504947	chr1	227381487	227504947	exon	ENSG00000143776.14,	cg24860534	-0.328929	0.038226
chr1:227381487|227504947	chr1	227381487	227504947	exon	ENSG00000143776.14,	cg03890680	-0.40254	0.0100205
chr12:51442817|51450285	chr12	51442817	51450285	exon	ENSG00000050426.11,	cg01016169	-0.313213	0.0490739
chr12:51442817|51450285	chr12	51442817	51450285	exon	ENSG00000050426.11,	cg20320656	-0.483134	0.00158952
chr12:51442817|51451911	chr12	51442817	51451911	exon	ENSG00000050426.11,	cg20320656	-0.339974	0.0318418
chr13:20304379|20356931	chr13	20304379	20356931	exon	ENSG00000121390.13,	cg07468862	-0.337229	0.0333396
chr13:20534098|20611049	chr13	20534098	20611049	exon	ENSG00000121741.12,	cg06938191	-0.445705	0.00394801
chr22:50848988|50849806	chr22	50848988	50849806	intron	ENSG00000100239.11,	cg21757633	-0.386635	0.0137229
chr2:61406116|61413632	chr2	61406116	61413632	exon	ENSG00000173209.18,	cg11613383	-0.531376	0.000418499
chr2:61406116|61413889	chr2	61406116	61413889	exon	ENSG00000173209.18,	cg11613383	-0.461669	0.00271159
chr4:103610731|103651893	chr4	103610731	103651893	intron	ENSG00000109323.4,	cg01350699	-0.384181	0.0143864
chr4:15613889|15646331	chr4	15613889	15646331	exon	ENSG00000118564.10,	cg04600831	-0.340113	0.0317671
chr4:186168448|186188309	chr4	186168448	186188309	exon	ENSG00000109762.11,	cg22208536	-0.372948	0.0177804
chr4:186168448|186209236	chr4	186168448	186209236	exon	ENSG00000109762.11,	cg22208536	-0.456628	0.00305896
chr4:186168448|186209236	chr4	186168448	186209236	exon	ENSG00000109762.12,	cg04275456	-0.464493	0.00253248
chr4:187584453|187630999	chr4	187584453	187630999	exon	ENSG00000083857.9,	cg15374133	0.363043	0.0213093
chr6:64356432|64390062	chr6	64356432	64390062	exon	ENSG00000118482.7,	cg04531010	-0.480098	0.00171784
chr7:7273934|7283381	chr7	7273934	7283381	exon	ENSG00000106392.6,	cg10055950	0.35499	0.0245936
